# Supplementary material for: CaWRKY50 Acts as a Negative Regulator in Response to Colletotrichum scovillei Infection in Pepper
Source: Plants (Basel). 2023 May 11;12(10):1962. doi: 10.3390/plants12101962 (PMC10221478; doi:10.3390/plants12101962)
Supplement: Supplementary file 1 [file plants-12-01962-s001.zip]

Archive with 1 entries (1 files):
- plants-2357732-supplementary.xlsx
