# Supplementary material for: CaWRKY50 Acts as a Negative Regulator in Response to Colletotrichum scovillei Infection in Pepper
Source: Plants (Basel). 2023 May 11;12(10):1962. doi: 10.3390/plants12101962 (PMC10221478; doi:10.3390/plants12101962)
Supplement: Supplementary file 1 [file plants-12-01962-s001.zip › plants-2357732-supplementary.xlsx]

## Sheet: Sheet1
Table S1. Primers used in this study
Gene	Forward primers (5’ to 3’)	Reveres primers (5’ to 3’)
2307GFP-CaWRKY50	GCTCTAGAATGGAGTCGTTTTTATTACA	GGGGTACCAAATTCAAAAGACAAATCCAC
TRV2-CaWRKY50	GCTCTAGAATGGAGTCGTTTTTATTACA	GGGGTACCTCCTCGTCGATCTTTAAGTG
BD-CaWRKY50	TCAGAGGAGGACCTGCATATGATGGAGTCGTTTTTATTACA	TCGACGGATCCCCGGGAATTCAAATTCAAAAGACAAATCCAC
AD-CaWRKY42	GCCATGGAGGCCAGTGAATTCATGGAGAAAGTTAAAGGATTGG	ACGATTCATCTGCAGCTCGAGTTAACTAAAGAACTCTTCAATGTCAA
AD-CaCaMIEL1	GTACCAGATTACGCTCATATGATGGAAGGCTCCTCCAATGA	ATGCCCACCCGGGTGGAATTCTTGAGGAAGAACTGGAGCTG
nLUC-CaWRKY50	GACGAGCTCGGTACCATGGAGTCGTTTTTATTACA	CGAGATCTGGTCGACAAATTCAAAAGACAAATCCAC
cLUC-CaWRKY42	TCCCGGGGCGGTACCATGGAGAAAGTTAAAGGATT	GCTCTGCAGGTCGACTTAACTAAAGAACTCTTCAA
cLUC-CaMIEL1	TCCCGGGGCGGTACCATGGAAGGCTCCTCCAATGA	GCTCTGCAGGTCGACTTATTGAGGAAGAACTGGAG
pSPYNE-CaWRKY50	CCCAGGCCTACTAGTGGATCCATGGAGTCGTTTTTATTACA	CCCGGGAGCGGTACCCTCGAGTCAAAATTCAAAAGACAAATC
pSPYCE-CaWRKY42	TGGCGCGCCACTAGTGGATCCATGGAGAAAGTTAAAGGATT	CCCGGGAGCGGTACCCTCGAGACTAAAGAACTCTTCAATGTC
pSPYCE-CaMIEL1	TGGCGCGCCACTAGTGGATCCATGGAAGGCTCCTCCAATGA	CCCGGGAGCGGTACCCTCGAGTTGAGGAAGAACTGGAGCTG
AD-CaWRKY50	CCCATATGATGGAGTCGTTTTTATTACA	CCCTCGAGAAATTCAAAAGACAAATCCAC
pAbAi-proCaEDS1	CCAAGCTTGAGAGTCTAAACAATATAGA	GCGTCGACGAATTGTCCAAGCAATGTGC
pAbAi-proCaSAMT1	CCAAGCTTGGGTTACTCCACCCTTAATC	GCGTCGACGCTTTTTCTTCACTCGAATTC
p1381-proCaEDS1	TGGGCCCGGCGCGCCGAATTCGAGAGTCTAAACAATATAGA	GGTGGACTCCTCTTAAAGCTTGAATTGTCCAAGCAATGTGC
p1381-proCaSAMT1	TGGGCCCGGCGCGCCGAATTCGGGTTACTCCACCCTTAATC	GGTGGACTCCTCTTAAAGCTTGCTTTTTCTTCACTCGAATTC
62-SK-CaWRKY50	CGCTCTAGAACTAGTGGATCCATGGAGTCGTTTTTATTACA	GATAAGCTTGATATCGAATTCAAATTCAAAAGACAAATCCAC
LUC-proCaEDS1	CTATAGGGCGAATTGGGTACCGAGAGTCTAAACAATATAGA	CAGGAATTCGATATCAAGCTTGAATTGTCCAAGCAATGTGC
LUC-proCaSAMT1	CTATAGGGCGAATTGGGTACCGGGTTACTCCACCCTTAATC	CAGGAATTCGATATCAAGCTTGCTTTTTCTTCACTCGAATTC
qPCR-CaWRK50	TCAAAAGTCGATGGAAGACTCA	CTTGGAAATTTGGCATTGAGGA
qPCR-CaPR1	TGGAGACTGCAGGATGCAACACT	TACCACCCATTGTTGCACCGAAC
qPCR-CaPR10	CAAGATTCATGTGATTGACG	GACAGAAGGATTGGCGAG
qPCR-CaPO1	GATTTTATTCCAGTACGTGCCC	GAAATGAGGATGGAAGCATCAC
qPCR-CaSAR8.2	CAGGGAGATGAATTCTGAGGC	CATATGAACCTCTATGGATTTCTG
qPCR-CaCAT	GGTCACTCATGATATAACCCGT	AACCTCACAATAACAGGTGTCT
qPCR-CaSOD	GGAACATGCATACTACTTGCAG	TCTCGTAAACTTCAGCAGCATA
qPCR-CaPOD	AGTGAGCAAAAGAGGTCTGTTA	ACTGTAAGACGTAACGATCGAA
qPCR-SlACTIN	GGGATGGAGAAGTTTGGTGGTGG	CTTCGACCAAGGGATGGTGTAGC
qPCR-SlPR1	GCTGTGAAGATGTGGGTTGATG	CCTAGCACAACCAAGACGTACC
qPCR-SlNPR1	GCTTTTTCGGATTCCAATGA	CAGCGAAGAAGTCGAAATCC
qPCR-SlSABP2	AACGGACACCAGCAGAGAAT	TGGCCTTTGACAAATCTTCC
qPCR-SlPOD	GTGCACACCACACTTTATTCTT	TCGAGTTTCCTTGTTGATAGCT
qPCR-SlAPX2	TACGGGAGGACCTGATGTTC	CAAGGTCCCTCAAAACCAGA
qPCR-SlCAT	TCCTTGTCGTCCTGCTGAG	TTGATGTATCTGTCTTGCCTGTC
